# Supplementary material for: Selective ablation of the ligament of Marshall reduces ischemia and reperfusion-induced ventricular arrhythmias
Source: PLoS One. 2018 Aug 28;13(8):e0203083. doi: 10.1371/journal.pone.0203083 (PMC6112646; doi:10.1371/journal.pone.0203083)
Supplement: S1 Data — The original data of the expression of NE and E, the prevalence of VAs and the value of HRV were included in this file. NE: noradrenaline; E: epinephrine; VAs: ventricular arrhythmias; HRV: heart rate variability. (XLSX) [file pone.0203083.s001.xlsx]

## Sheet: Sheet1
VAs							BS								After a 45-min blanking period in group 1, at 30 min after LOMLSPV denervation in group 2, or at 30 min after LSG Denervation in group 3
							NE			E					NE			E
	VPB	S-VPB	VT	VTD			Group 1	group 2	group 3	group 1	group 2	group 3			group 1	group 2	group 3	group 1	group 2	group 3
Group 1	62	4	16	30			0.972	0.69	0.712	55.571	79.742	84.456			1.119	0.814	0.763	87.474	73.669	71.401
	6	0	0	0			0.926	0.889	0.921	75.262	81.616	72.872			1.088	1.398	1.148	74.12	70.533	63.231
	13	1	7	10			1.198	1.224	1.163	86.413	70.731	64.902			1.114	1.213	1.081	82.533	74.62	71.589
	61	28	100	229			1.084	0.951	1.004	69.087	62.176	60.298			1.099	1.005	1.271	76.239	81.108	69.085
	3	0	5	8			0.991	1.032	1.128	60.698	65.232	75.338			0.905	1.221	0.97	73.29	77.29	79.808
	7	7	8	11			1.107	1.212	1.056	95.554	72.813	76.144			1.19	0.924	0.965	60.316	70.461	92.588
	15	4	10	10			0.873	0.934	0.864	80.347	59.284	78.625			1.216	0.804	0.886	66.284	84.303	65.356
Group 2	106	19	0	0			1.206	0.981	0.927	90.146	68.476	89.604			1.157	1.129	1.045	61.431	82.536	56.972
	133	3	0	0			1.05	0.913	1.052	71.628	75.352	59.812			0.925	1.074	1.368	80.768	79.338	85.634
	8	0	5	6			1.066		1.179	67.394		68.368			0.993		1.154	78.397		83.162
	26	4	3	1.5			1.082		0.954	78.336		85.634			1.144		0.914	70.356		76.269
	86	2	2	4					1.131			70.648					0.832			80.153
	16	0	0	0					0.901			62.376					1.183			74.556
	11	1	0	0
Group 3	4	0	0	0											After 2h reperfusion
	23	1	0	0											NE			E
	3	0	0	0											Group 1	group 2	group 3	group 1	group 2	group 3
	104	17	3	1.5											2.178	1.407	1.267	179.125	123.682	114.624
	31	2	2	1											2.472	1.481	1.215	190.239	121.104	109.442
	157	6	1	0.5											2.234	1.334	1.326	172.604	99.176	112.816
	4	0	0	0											2.06	1.361	1.412	166.014	105.034	132.823
	153	5	0	0											2.43	1.391	1.219	150.414	118.262	125.521
	16	0	0	0											2.503	1.291	1.28	146.105	114.115	116.196
	21	1	0	0											2.353	1.464	1.346	158.742	121.104	103.456
	86	11	1	0.5													1.194			96.42
	166	5	7	9													1.237			105.641
HRV: before LOM and LSG denervation					HRV:After a 45-min blanking period in group 1, at 30 min after LOMLSPV denervation in group 2, or at 30 min after LSG Denervation in group 3												1.453			110.968
	LF	HF	LF/HF		LF	HF	LF/HF										1.258			107.683
Group 1	6.86	6.68	1.03	Group 1	8.96	6.36	1.41										1.327			115.635
	11.38	1.72	6.62		10.98	8.31	1.32
	3.61	1.76	2.05		3.65	1.27	2.87
	1.36	0.96	1.42		1.36	0.56	2.43
	2.6	0.79	3.29		2.67	2.41	1.11
	1.07	2.51	0.43		1.07	3.18	0.34
	3.49	3.2	1.09		4.79	1.08	4.44
	5.24	4.31	1.21		5.26	3.73	1.41
	8.18	8.21	1		6.01	5.48	1.1
	1.72	0.58	2.97		1.77	2.14	0.83
	0.69	3.68	0.19		0.54	0.82	0.66
Group 2	3.67	2.58	1.42	Group 2	3.42	4.94	0.69
	4.82	1.68	2.87		0.13	0.3	0.43
	0.98	0.66	1.48		1.7	5.76	0.3
	1.3	0.44	2.95		2.02	4.14	0.49
	7.16	6.89	1.04		0.56	2.55	0.22
	1.49	1.29	1.16		0.04	0.27	0.15
	0.33	0.11	3		0.17	1.06	0.16
	0.96	3.61	0.27		0.33	3.36	0.98
	0.55	0.84	0.65		1.09	1.84	0.59
group 3	5.83	2.41	2.42		1.2	1.95	0.62
	3.65	5.98	0.61		0.66	5.16	0.13
	2.12	1.66	1.28		0.33	2.59	0.05
	1.52	1.27	1.2		0.05	0.4	0.13
	1.07	0.88	1.22		0.51	1.17	0.44
	0.45	0.21	2.14		0.48	2.61	0.18
	3.11	1.81	1.72		0.66	0.99	0.67
	2.38	0.73	3.26		0.55	3.32	0.08
	0.88	1.01	0.87		0.48	6.33	0.17
	0.87	2.46	0.35		1.32	1.5	0.88
	4.33	4.35	1		0.11	2.1	0.13
	1.01	1.09	0.93		0.08	2.03	0.04
	1.93	1.45	1.33		0.22	4.48	0.05
